# Supplementary material for: Neuromodulation in Pediatric Migraine using Repetitive Neuromuscular Magnetic Stimulation: A Feasibility Study
Source: Children (Basel). 2023 Oct 30;10(11):1764. doi: 10.3390/children10111764 (PMC10670480; doi:10.3390/children10111764)
Supplement: Supplementary file 1 [file children-10-01764-s001.zip]

Archive with 1 entries (1 files):
- children-2659846-supplementary.pdf
